# Supplementary material for: A yeast chemogenomic screen identifies pathways that modulate adipic acid toxicity
Source: iScience. 2021 Mar 18;24(4):102327. doi: 10.1016/j.isci.2021.102327 (PMC8050732; doi:10.1016/j.isci.2021.102327)
Supplement: Table S1. Summary of confirmed genetic hits in the chemogenomic screen and their associated biological processes, related to Figure 1 [file mmc2.xlsx]

## Sheet: Genetic hits
PRECOG confirmation
Gene	AA/YPD	Biological process	Description
BUD25	no growth	DNA repair	response to DNA damage
ERG2	no growth	Ergosterol biosynthesis	Ergosterol biosynthesis
ERG3	no growth	Ergosterol biosynthesis	Ergosterol biosynthesis
ERG4	no growth	Ergosterol biosynthesis	Ergosterol biosynthesis
CCS1	no growth	Other	superoxide dismutase activity
VRP1	no growth	Other	cytoskeletal organization
ARL1	no growth	Protein trafficking	golgi to plasma membrane protein transport
COG5	no growth	Protein trafficking	CVT pathway. Intra-Golgi vesicle mediated transport
SNF7	no growth	Protein trafficking	Component of the ESCRT-III complex
SNF8	no growth	Protein trafficking	Component of the ESCRT-II complex
VPS25	no growth	Protein trafficking	Component of the ESCRT-II complex
VPS28	no growth	Protein trafficking	Component of the ESCRT-I complex
VPS36	no growth	Protein trafficking	Component of the ESCRT-II complex
VPS51	no growth	Protein trafficking	Component of the GARP complex
VPS61	no growth	Protein trafficking	4% of ORF overlaps the verified gene RGP1
VPS9	no growth	Protein trafficking	Required for localization of the CORVET complex to endosomes
TPD3	no growth	Transcription	Required for cell morphogenesis and transcription by RNA polymerase III
VPS53	6.63011	Protein trafficking	Component of the GARP complex
LSM1	6.16931	Transcription	Degradation of cytoplasmic mRNA; also enters the nucleus and positively regulates transcription initiation
YGL007C-A	5.39991	Unknown	Putative protein of unknown function
RIC1	4.76362	Protein trafficking	Protein involved in retrograde transport to the cis-Golgi network
RPE1	4.39476	Metabolism	Catalyzes a reaction in the non-oxidative part of the pentose phosphate pathway
STP22	4.26345	Protein trafficking	Component of the ESCRT-I complex
GRR1	3.72268	Other	Component of the SCF ubiquitin-ligase complex
CDC50	3.44859	Protein trafficking	Endosomal protein that interacts with phospholipid flippase Drs2
GLO3	3.38465	Protein trafficking	Involved in ER-golgi transport
ARL3	3.33228	Protein trafficking	Required for recruitment of Arl1 (a GTPase that regulates membrane traffic) to the Golgi apparatus
BRP1	2.80865	Unknown	Putative protein of unknown function
COG6	2.74973	Protein trafficking	CVT pathway. Intra-Golgi vesicle mediated transport
BST1	2.66009	Protein trafficking	Negatively regulates COPII vesicle formation
SMI1	2.62426	Other	Regulation of cell wall assembly
ARO7	2.60248	Metabolism	Aromatic amino acid biosynthesis
ERG5	2.59497	Ergosterol biosynthesis	Ergosterol biosynthesis
YML095C-A	2.59242	Unknown	Putative protein of unknown function
BRO1	2.53726	Protein trafficking	Coordinates deubiquitination in the multivesicular body (MVB) pathway by recruiting Doa4 to the endosomes
COG7	2.45258	Protein trafficking	Component of the COG complex
IRS4	2.43003	Metabolism	Involved in regulating phosphotidylinositol 4,5-bisphosphate levels and autophagy
PDR12	2.27648	Transmembrane transport	Plasma membrane ATP-binding cassette (ABC) transporter
MOT3	2.13313	Transcription	Transcription factor. Regulates expression of several genes including some ERG genes
SOH1	2.1079	Transcription	Subunit of the RNA polymerase II mediator complex
VPS30	2.07241	Protein trafficking	Subunit of phosphatidylinositol 3-kinase complex I and II requried for autophagy and vacuolar protein sorting respectively
RAD4	2.02886	DNA repair	Recognizes and binds damaged DNA during nuclear excision repair
RPS4A	2.00651	Other	Proten component of the small (40S) ribosomal subunit
HOF1	1.94634
RIB1	1.94324
ERV14	1.91379
GPH1	1.86647
IMD3	1.84171
YBL028C	1.81528
YNL165W	1.75432
SLH1	1.74185
SET6	1.70945
BEM2	1.69303
RPS24B	1.6761
BBC1	1.66476
RPL36B	1.6583
YER076C	1.64848
PET123	1.6321
IRC5	1.6212
ADE2	1.60532
RPL42A	1.60078
BDS1	1.5879
ARG3	1.58757
MTQ1	1.58391
TML25	1.57893
REC102	1.57164
RPL23B	1.56802
AUA1	1.54864
KGD1	1.5304
YJL027C	1.51681
DSC2	1.49728
VTC4	1.45017
KAR3	1.44759
SFP1	1.40222
SAE2	1.37898
GAS1	1.26991
YGL088W	1.19383

## Sheet: GO Term analysis
Gene Ontology (GO) Term Analysis - Biological Process
Genes	p-value	Category
STP22, VPS25, SNF7, VPS36, SNF8, VPS28	2.192e-10	Ubiquitin-dependent protein catabolic process via the multivesicular body sorting pathway [GO:0043162]
ARL1, STP22, GLO3, BST1, COG7, VPS53, VPS25, VPS51, SNF7, VPS36, COG6, COG5, SNF8, ARL3, VPS28, BRO1, VPS30	3.796e-11	Protein Transport [GO:0015031]
VPS25, VPS36, SNF8	8.23e-06	Negative regulation of transcription from RNA polymerase II promoter by glucose [GO:0000433]
COG7, IRS4, COG6, COG5, VPS30	3.056e-06	CVT pathway
ERG4, ERG5, ERG3, ERG2	1.147e-05	Ergosterol biosynthesis process [GO:0006696]
STP22, SNF7, VPS30	0.0002531	Late endosome to vacuole transport [GO:0045324]
BST1, VPS51	0.002504	Vesicle organization
PDR12	0.006361	Organic acid transport [GO:0015849]
ARO7	0.006361	Chorismate metabolic process [GO:0046417]
SMI1	0.006361	Regulation of fungal-type cell wall biogenesis [GO:0032995]

## Sheet: Shin et al -pH4
Low pH (pH 4.0) chemogenomic screen - genetic hits
Shin et al. (2016). Systematic identification of genes involved in metabolic acid stress resistance in yeast and their potential as cancer targets. Disease Models & Mechanisms 9:1039-1049.
Gene
YGL109W
SSK2
HOP2
YKL077W
SMM1
URE2
SGF73
PTC6
SXM1
YDL121C
GAL1
LSM6
MLP1
APM3
APS3
YGR069W
PHO85
YIL058W
RMD9
UBC4
VPH1
MRPL35
QRI5
RPL7A
NPR1
MDM31
PEF1
SCS3
PAN3
BRE2
OXA1
YAR029W
IFM1
VPS41
MIT1
MSS116
MAF1
COQ4
GCN2
PET122
TRM7
COX12
PET494
PET54
PAN2
SKY1
MSB4
APL5
SYF2
QCR7
SDC1
BEM2
FUM1
COX9
YPR084W
SOV1
QCR8
RTF1
RTK1
MRH4
APL6
PET112
YDR230W
COR1
SLM3
YAL058C-A
HAP3
STP1
MTM1
YJL169W
RTC6
YDL071C
MSH4
DAL81
YMR102C
YMR075C-A
PAA1
MRPS35
FKS1
AEP3
COX10
RRG9
CYC3
RCO1
CBT1
RSM23
YNL184C
MSS18
CBS2
MRPL13
IES4
CAT5
IMG1
YOR333C
MRM1
COQ5
TMN3
HER2
CMC1
ATP7
ECM30
ATP11
CBP1
MSW1
PRR1
CAJ1
MRPL32
VPS73
PUS6
YLR202C
RGL1
EPS1
DMA1
COX19
COX7
MTO1
YGR219W
YPR1
CSH1
EMI1
CBP4
CYC1
RTR1
ATG1
MRS1
SNT1
LHP1
NHP6A
YRO2

## Sheet: Readme
Sheet one in this workbook lists the deletion mutants that came up in the chemogenomic screen for adipic acid and were confirmed in liquid cultures using the BioScreen.
Details on the screen are found in the Material and Methods.
The PRECOG score was calculated as a ratio of the doubling time of cultures containing a phenolic compound to the doubling time of the untreated cultures and is the average of three replicates
Strains listed had confirmed PRECOG scores > than 2 or < than 0.4
The larger the PRECOG score the more sensitive the deletion mutant is to adipic acid.
PRECOG scores cannot be calculated for deletion mutants that do not grow in the presence of the phenolic and these are indicated by "No Growth"
Information on Function, Complex and Description were extracted from the Saccharomyces Genome Database - https://www.yeastgenome.org/
GO Term analysis of mutants sensitive to adipic acid was performed using the FUNSPEC online tool. Results of the analysis are provided in Sheet 2 of this workbook.
Sheet 3 of this workbook contains data from Shin et al (2016) listing genes that when deleted resulted in sensitivity to low pH (pH 4.0).
